# Supplementary material for: Potentially Toxic Elements in Urban Soils from Public-Access Areas in the Rapidly Growing Megacity of Lagos, Nigeria
Source: Toxics. 2022 Mar 23;10(4):154. doi: 10.3390/toxics10040154 (PMC9025973; doi:10.3390/toxics10040154)
Supplement: Supplementary file 1 [file toxics-10-00154-s001.zip]

Archive with 1 entries (1 files):
- toxics-1600747-supplementary.pdf
